# Supplementary material for: Are Children Following High Trajectories of Disruptive Behaviors in Early Childhood More or Less Likely to Follow Concurrent High Trajectories of Internalizing Problems?
Source: Behav Sci (Basel). 2024 Jul 5;14(7):571. doi: 10.3390/bs14070571 (PMC11274135; doi:10.3390/bs14070571)
Supplement: Supplementary file 1 [file behavsci-14-00571-s001.zip]

Archive with 1 entries (1 files):
- behavsci-3050871-supplementary.pdf
